# Supplementary material for: Importance of Secondary Prevention in Coronary Heart Disease
Source: Medicina (Kaunas). 2025 Nov 10;61(11):2011. doi: 10.3390/medicina61112011 (PMC12654057; doi:10.3390/medicina61112011)
Supplement: Supplementary file 1 [file medicina-61-02011-s001.zip]

Archive with 1 entries (1 files):
- medicina-3913898-supplementary.pdf
